# Supplementary material for: MUNC18–1 gene abnormalities are involved in neurodevelopmental disorders through defective cortical architecture during brain development
Source: Acta Neuropathol Commun. 2017 Nov 30;5:92. doi: 10.1186/s40478-017-0498-5 (PMC5709915; doi:10.1186/s40478-017-0498-5)
Supplement: Supplementary file 5 — Time-lapse imaging of control cortical neurons migrating in CP. (ZIP 25000 kb) [file 40478_2017_498_MOESM5_ESM.zip]

Archive with 1 entries (1 files):
- 40478_2017_498_MOESM5_ESM.mov
